# Supplementary material for: The Coat Protein of Citrus Yellow Vein Clearing Virus Interacts with Viral Movement Proteins and Serves as an RNA Silencing Suppressor
Source: Viruses. 2019 Apr 5;11(4):329. doi: 10.3390/v11040329 (PMC6520955; doi:10.3390/v11040329)
Supplement: Supplementary file 1 [file viruses-11-00329-s001.zip]

Archive with 3 entries (2 files):
- supplementary materials/Supplementary Figure.docx
- supplementary materials/Supplementary Table.docx
- supplementary materials/
